# Supplementary material for: Understanding the One Belt One Road Initiative (BRI) influence on exportations of Chinese smartphones: The moderating role of the GDP per capita
Source: PLoS One. 2023 Dec 8;18(12):e0295307. doi: 10.1371/journal.pone.0295307 (PMC10707496; doi:10.1371/journal.pone.0295307)
Supplement: S1 File — (XLSX) [file pone.0295307.s001.xlsx]

## Sheet: Sheet5
country	years	Obori	Purchase	intereactiT	yearindex	Status	Internet	DGP	pavprice	Region	Brand
AE	2012	1	13	0	0	Emerging	85	40976.5	147.49	7	Huawei
AE	2013	1	7	0	0	Emerging	88	42412.6	147.49	7	Xiaomi
AE	2014	1	24	0	1	Emerging	90.4	43751.8	228.99	7	Oppo
AE	2015	1	30	1	1	Emerging	92.8	38663.4	310.49	7	Huawei
AE	2016	1	18	1	1	Emerging	90.6	38141.8	503.975	7	Xiaomi
AE	2017	1	23	1	1	Emerging	94.8199	40644.8	622.803	7	Oppo
AE	2018	1	19	1	1	Emerging	98.45	43839.4	760.296	7	Huawei
AE	2019	1	14	1	1	Emerging	99.15	43103.3	897.788	7	Xiaomi
AL	2012	1	13	0	0	Developing	54.656	4247.63	535.281	5	Oppo
AL	2013	1	15	0	0	Developing	57.2	4413.06	192.49	5	Huawei
AL	2014	1	12	0	1	Developing	60.1	4578.63	199.435	5	Xiaomi
AL	2015	1	21	1	1	Developing	63.2529	3952.8	168.81	5	Oppo
AL	2016	1	11	1	1	Developing	66.3634	4124.06	232.99	5	Huawei
AL	2017	1	16	1	1	Developing	71.847	4531.02	188.365	5	Xiaomi
AL	2018	1	18	1	1	Developing	71.847	5284.38	176.845	5	Oppo
AL	2019	1	61	1	1	Developing	69.6429	5353.24	200.323	5	Huawei
AM	2012	0	43	0	0	Developing	37.5	3681.86	192.49	5	Xiaomi
AM	2013	0	29	0	0	Developing	41.9	3838.19	192.49	5	Oppo
AM	2014	0	14	0	1	Developing	54.6228	3986.23	294.277	5	Huawei
AM	2015	0	28	0	1	Developing	59.1008	3607.3	184.093	5	Xiaomi
AM	2016	0	40	0	1	Developing	64.346	3591.83	277.178	5	Oppo
AM	2017	0	24	0	1	Developing	64.7449	3914.5	163.288	5	Huawei
AM	2018	0	15	0	1	Developing	68.2451	4220.49	148.017	5	Xiaomi
AM	2019	0	18	0	1	Developing	68.2451	4622.73	132.747	5	Oppo
AR	2012	0	20	0	0	Emerging	55.8	13082.7	407.36	11	Huawei
AR	2013	0	18	0	0	Emerging	59.9	13080.3	407.36	11	Xiaomi
AR	2014	0	60	0	1	Emerging	64.7	12334.8	308.524	11	Oppo
AR	2015	0	24	0	1	Emerging	68.0431	13789.1	174.63	11	Huawei
AR	2016	0	13	0	1	Emerging	70.969	12790.2	40.736	11	Xiaomi
AR	2017	0	145	0	1	Emerging	74.2949	14613	175.037	11	Oppo
AR	2018	0	154	0	1	Emerging	74.2949	11633.5	196.106	11	Huawei
AR	2019	0	36	0	1	Emerging	74.2949	9912.28	235.99	11	Xiaomi
AU	2012	0	23	0	0	Developed	79	68012.1	194.49	10	Oppo
AU	2013	0	15	0	0	Developed	83.4535	68150.1	224.967	10	Huawei
AU	2014	0	44	0	1	Developed	84	62510.8	256.533	10	Xiaomi
AU	2015	0	62	0	1	Developed	84.5605	56755.7	357.422	10	Oppo
AU	2016	0	22	0	1	Developed	86.54	49971.1	133.24	10	Huawei
AU	2017	0	286	0	1	Developed	86.545	54028	366.894	10	Xiaomi
AU	2018	0	44	0	1	Developed	86.545	57355	168.425	10	Oppo
AU	2019	0	53	0	1	Developed	86.545	55057.2	219.605	10	Huawei
AZ	2012	0	18	0	0	Developing	54.2	7496.29	194.49	5	Xiaomi
AZ	2013	0	38	0	0	Developing	73	7875.76	136.605	5	Oppo
AZ	2014	0	90	0	1	Developing	75	7891.31	243.719	5	Huawei
AZ	2015	0	42	0	1	Developing	77	5500.31	203.554	5	Xiaomi
AZ	2016	0	48	0	1	Developing	78.2	3880.74	142.548	5	Oppo
AZ	2017	0	108	0	1	Developing	79	4147.09	184.67	5	Huawei
AZ	2018	0	181	0	1	Developing	79.8	4739.84	160.109	5	Xiaomi
AZ	2019	0	22	0	1	Developing	79.8	4793.13	158.74	5	Oppo
BD	2012	1	29	0	0	Developing	5	883.105	141.91	13	Huawei
BD	2013	1	42	0	0	Developing	6.63	981.84	192.49	13	Xiaomi
BD	2014	1	8	0	1	Developing	13.9	1118.85	166.816	13	Oppo
BD	2015	1	41	1	1	Developing	14.4	1248.45	166.56	13	Huawei
BD	2016	1	28	1	1	Developing	18.02	1401.62	184.89	13	Xiaomi
BD	2017	1	42	1	1	Developing	18.02	1563.91	258.157	13	Oppo
BD	2018	1	16	1	1	Developing	18.02	1855.74	294.799	13	Huawei
BD	2019	1	22	1	1	Developing	12.9	1855.74	340.597	13	Xiaomi
BE	2012	0	28	0	0	Developed	80.72	44673.1	194.49	6	Oppo
BE	2013	0	16	0	0	Developed	82.1702	46744.7	192.49	6	Huawei
BE	2014	0	35	0	1	Developed	85	47700.5	217.168	6	Xiaomi
BE	2015	0	21	0	1	Developed	85.0529	40991.8	254.02	6	Oppo
BE	2016	0	34	0	1	Developed	86.5165	41984.1	133.24	6	Huawei
BE	2017	0	88	0	1	Developed	87.6797	44192.6	219.89	6	Xiaomi
BE	2018	0	28	0	1	Developed	88.6551	47583.1	168.4	6	Oppo
BE	2019	0	28	0	1	Developed	90.3705	46345.4	193.115	6	Huawei
BG	2012	1	71	0	0	Developing	51.9	7395.85	194.49	6	Xiaomi
BG	2013	1	21	0	0	Developing	53.0615	7655.13	192.49	6	Oppo
BG	2014	1	154	0	1	Developing	55.49	7876.87	238.58	6	Huawei
BG	2015	1	77	1	1	Developing	56.6563	7055.94	254.149	6	Xiaomi
BG	2016	1	49	1	1	Developing	59.8255	7548.86	145.004	6	Oppo
BG	2017	1	161	1	1	Developing	63.4101	8334.08	226.868	6	Huawei
BG	2018	1	57	1	1	Developing	64.782	9427.73	184.021	6	Xiaomi
BG	2019	1	35	1	1	Developing	67.947	9828.15	194.49	6	Oppo
BO	2012	0	76	0	0	Developing	35.34	2609.88	169.415	11	Huawei
BO	2013	0	30	0	0	Developing	36.99	2908.2	153.226	11	Xiaomi
BO	2014	0	60	0	1	Developing	34.6	3081.88	320.346	11	Oppo
BO	2015	0	29	0	1	Developing	35.5623	3035.97	192.249	11	Huawei
BO	2016	0	26	0	1	Developing	39.6975	3076.66	135.903	11	Xiaomi
BO	2017	0	96	0	1	Developing	43.8323	3351.12	329.896	11	Oppo
BO	2018	0	12	0	1	Developing	44.2861	3548.59	174.63	11	Huawei
BO	2019	0	109	0	1	Developing	44.2861	3552.07	128.99	11	Xiaomi
BR	2012	0	45	0	0	Emerging	48.56	12370	145	11	Oppo
BR	2013	0	87	0	0	Emerging	51.04	12300.3	192.49	11	Huawei
BR	2014	0	492	0	1	Emerging	54.551	12112.6	262.217	11	Xiaomi
BR	2015	0	115	0	1	Emerging	58.328	8814	165.06	11	Oppo
BR	2016	0	74	0	1	Emerging	60.8725	8710.1	143.607	11	Huawei
BR	2017	0	601	0	1	Emerging	67.4713	9925.39	229.888	11	Xiaomi
BR	2018	0	144	0	1	Emerging	70.4343	9001.23	187.07	11	Oppo
BR	2019	0	60	0	1	Emerging	70.4343	8717.19	191.99	11	Huawei
CA	2012	0	20	0	0	Developed	83	52678.4	170.99	9	Xiaomi
CA	2013	0	30	0	0	Developed	85.8	52652.6	192.49	9	Oppo
CA	2014	0	80	0	1	Developed	87.12	50893.4	199.435	9	Huawei
CA	2015	0	40	0	1	Developed	90	43585.5	234.173	9	Xiaomi
CA	2016	0	80	0	1	Developed	91.16	42322.5	371.361	9	Oppo
CA	2017	0	192	0	1	Developed	92.7014	45146.1	312.639	9	Huawei
CA	2018	0	161	0	1	Developed	92.7014	46303.9	220.187	9	Xiaomi
CA	2019	0	82	0	1	Developed	92.7014	46189.7	211.016	9	Oppo
CO	2012	0	102	0	0	Emerging	48.98	8050.26	135.43	11	Huawei
CO	2013	0	18	0	0	Emerging	51.7	8218.35	84.6182	11	Xiaomi
CO	2014	0	60	0	1	Emerging	52.57	8114.34	30.5383	11	Oppo
CO	2015	0	48	0	1	Emerging	55.905	6175.88	174.63	11	Huawei
CO	2016	0	15	0	1	Emerging	58.1365	5870.78	186.607	11	Xiaomi
CO	2017	0	156	0	1	Emerging	62.2599	6376.71	143.748	11	Oppo
CO	2018	0	169	0	1	Emerging	64.1264	6716.91	185.979	11	Huawei
CO	2019	0	13	0	1	Emerging	65.0069	6428.68	171.483	11	Xiaomi
CR	2012	0	14	0	0	Developing	47.5	9913.21	170	1	Oppo
CR	2013	0	19	0	0	Developing	45.96	10490.1	180	1	Huawei
CR	2014	0	31	0	1	Developing	53	10547.2	170.54	1	Xiaomi
CR	2015	0	15	0	1	Developing	59.763	11299.1	175	1	Oppo
CR	2016	0	20	0	1	Developing	65.8804	11666.5	169.911	1	Huawei
CR	2017	0	35	0	1	Developing	71.5817	11814.6	169.597	1	Xiaomi
CR	2018	0	21	0	1	Developing	73.4797	12112.1	174.63	1	Oppo
CR	2019	0	10	0	1	Developing	81.2026	12243.8	179.663	1	Huawei
CZ	2012	1	72	0	0	Developed	73.43	19870.8	194.49	6	Xiaomi
CZ	2013	1	17	0	0	Developed	74.1104	20133.2	209.317	6	Oppo
CZ	2014	1	14	0	1	Developed	74.2317	19890.9	228.99	6	Huawei
CZ	2015	1	28	1	1	Developed	75.6688	17829.7	256.978	6	Xiaomi
CZ	2016	1	21	1	1	Developed	76.4812	18575.2	136.79	6	Oppo
CZ	2017	1	49	1	1	Developed	78.7192	20636.2	278.882	6	Huawei
CZ	2018	1	12	1	1	Developed	80.6882	23415.8	174.63	6	Xiaomi
CZ	2019	1	23	1	1	Developed	80.8669	23489.8	194.49	6	Oppo
DE	2012	0	12	0	0	Developed	82.35	43858.4	213.41	6	Huawei
DE	2013	0	33	0	0	Developed	84.17	46285.8	192.49	6	Xiaomi
DE	2014	0	57	0	1	Developed	86.19	47960	228.99	6	Oppo
DE	2015	0	103	0	1	Developed	87.5898	41086.7	174.63	6	Huawei
DE	2016	0	121	0	1	Developed	84.1652	42107.5	381.58	6	Xiaomi
DE	2017	0	92	0	1	Developed	84.3942	44552.8	283.211	6	Oppo
DE	2018	0	179	0	1	Developed	87.0371	47810.5	159.028	6	Huawei
DE	2019	0	10	0	1	Developed	88.1345	46467.5	34.8452	6	Xiaomi
DK	2012	0	73	0	0	Developed	92.26	58507.5	194.49	6	Oppo
DK	2013	0	16	0	0	Developed	94.6297	61191.2	354.135	6	Huawei
DK	2014	0	63	0	1	Developed	95.99	62549	309.49	6	Xiaomi
DK	2015	0	47	0	1	Developed	96.3305	53254.9	264.845	6	Oppo
DK	2016	0	65	0	1	Developed	96.9678	54664	220.2	6	Huawei
DK	2017	0	110	0	1	Developed	97.0994	57610.1	439.49	6	Xiaomi
DK	2018	0	208	0	1	Developed	97.3192	61598.5	151.99	6	Oppo
DK	2019	0	35	0	1	Developed	98.0464	60213.1	234.559	6	Huawei
EE	2012	0	14	0	0	Developed	78.3899	17534.4	234.559	6	Xiaomi
EE	2013	0	28	0	0	Developed	80.0043	19174.1	234.559	6	Oppo
EE	2014	0	14	0	1	Developed	84.2415	20367.1	228.99	6	Huawei
EE	2015	0	15	0	1	Developed	88.4097	17522.2	223.421	6	Xiaomi
EE	2016	0	52	0	1	Developed	87.2402	18437.3	217.852	6	Oppo
EE	2017	0	49	0	1	Developed	88.1025	20458.5	212.283	6	Huawei
EE	2018	0	132	0	1	Developed	89.357	23170.7	206.714	6	Xiaomi
EE	2019	0	61	0	1	Developed	89.5323	23717.8	321.249	6	Oppo
EG	2012	1	11	0	0	Developing	26.4	3229.69	355.714	8	Huawei
EG	2013	1	45	0	0	Developing	29.4	3262.66	443.559	8	Xiaomi
EG	2014	1	53	0	1	Developing	33.8946	3379.56	531.404	8	Oppo
EG	2015	1	10	1	1	Developing	37.8194	3562.93	619.248	8	Huawei
EG	2016	1	11	1	1	Developing	41.2481	3519.87	155.49	8	Xiaomi
EG	2017	1	26	1	1	Developing	44.9502	2444.29	128.99	8	Oppo
EG	2018	1	90	1	1	Developing	46.9243	2537.13	174.63	8	Huawei
EG	2019	1	63	1	1	Developing	57.2829	3019.21	220.27	8	Xiaomi
ES	2012	0	450	0	0	Developed	69.81	28324.4	187.941	6	Oppo
ES	2013	0	111	0	0	Developed	71.635	29059.5	171.683	6	Huawei
ES	2014	0	810	0	1	Developed	76.19	29461.6	239.211	6	Xiaomi
ES	2015	0	682	0	1	Developed	78.6896	25732	215.839	6	Oppo
ES	2016	0	910	0	1	Developed	80.5613	26505.3	152.177	6	Huawei
ES	2017	0	2079	0	1	Developed	84.6022	28170.2	198.325	6	Xiaomi
ES	2018	0	1582	0	1	Developed	86.1072	30389.4	163.176	6	Oppo
ES	2019	0	869	0	1	Developed	90.7187	29564.7	171.23	6	Huawei
FI	2012	0	31	0	0	Developed	89.88	47710.8	194.49	6	Xiaomi
FI	2013	0	21	0	0	Developed	91.5144	49878	199.357	6	Oppo
FI	2014	0	49	0	1	Developed	86.5304	42784.7	228.99	6	Huawei
FI	2015	0	67	0	1	Developed	86.4221	50260.3	233.917	6	Xiaomi
FI	2016	0	90	0	1	Developed	87.7036	43784.3	133.24	6	Oppo
FI	2017	0	114	0	1	Developed	87.4689	46336.7	206.244	6	Huawei
FI	2018	0	96	0	1	Developed	88.89	50030.9	156.331	6	Xiaomi
FI	2019	0	26	0	1	Developed	89.6074	48771.4	172.798	6	Oppo
FR	2012	0	94	0	0	Developed	81.44	40874.7	182.122	6	Huawei
FR	2013	0	182	0	0	Developed	81.9198	42592.9	193.086	6	Xiaomi
FR	2014	0	168	0	1	Developed	83.75	43011.3	231.385	6	Oppo
FR	2015	0	316	0	1	Developed	78.006	36638.2	161.677	6	Huawei
FR	2016	0	391	0	1	Developed	79.2698	37037.4	233.685	6	Xiaomi
FR	2017	0	596	0	1	Developed	80.5025	38812.2	226.45	6	Oppo
FR	2018	0	1191	0	1	Developed	82.0432	41631.1	163.813	6	Huawei
FR	2019	0	370	0	1	Developed	83.3397	40496.4	157.847	6	Xiaomi
GE	2012	0	14	0	0	Developed	36.94	4421.82	151.881	6	Oppo
GE	2013	0	28	0	0	Developing	43.3	4623.75	221.773	6	Huawei
GE	2014	0	13	0	1	Developing	44	4739.19	291.665	6	Xiaomi
GE	2015	0	21	0	1	Developing	47.5698	4014.19	148.25	6	Oppo
GE	2016	0	27	0	1	Developing	58.4593	4062.17	4.8352	6	Huawei
GE	2017	0	21	0	1	Developing	59.7055	4357	135.24	6	Xiaomi
GE	2018	0	136	0	1	Developing	62.7179	4722.79	145.298	6	Oppo
GE	2019	0	29	0	1	Developing	68.8467	4697.98	155.357	6	Huawei
GR	2012	0	21	0	0	Developed	55.07	22242.7	194.49	6	Xiaomi
GR	2013	0	12	0	0	Developed	59.8663	21874.8	233.623	6	Oppo
GR	2014	0	17	0	1	Developed	63.21	21761	261.75	6	Huawei
GR	2015	0	56	0	1	Developed	66.835	18167.8	170.75	6	Xiaomi
GR	2016	0	66	0	1	Developed	69.0879	18116.5	127.99	6	Oppo
GR	2017	0	134	0	1	Developed	69.893	18930.2	184.159	6	Huawei
GR	2018	0	153	0	1	Developed	72.2384	20324.3	209.577	6	Xiaomi
GR	2019	0	28	0	1	Developed	75.6712	19581	161.74	6	Oppo
HR	2012	0	51	0	0	Developing	47.5	13258.4	194.49	5	Huawei
HR	2013	0	61	0	0	Developing	45.96	13674.4	192.49	5	Xiaomi
HR	2014	0	81	0	1	Developing	53	13599.4	213.657	5	Oppo
HR	2015	0	34	0	1	Developing	59.763	11781.7	234.823	5	Huawei
HR	2016	0	71	0	1	Developing	65.8804	12361.5	503.975	5	Xiaomi
HR	2017	0	200	0	1	Developing	71.5817	13451.6	151.49	5	Oppo
HR	2018	0	8	0	1	Developing	73.4797	15014.1	369.983	5	Huawei
HR	2019	0	112	0	1	Developing	81.2026	14944.4	194.49	5	Xiaomi
HU	2012	1	75	0	0	Emerging	70.58	12950.7	194.49	6	Oppo
HU	2013	1	91	0	0	Emerging	72.6439	13687.5	110.094	6	Huawei
HU	2014	1	78	0	1	Emerging	75.6532	14267	169.88	6	Xiaomi
HU	2015	1	30	1	1	Emerging	72.8347	12706.9	61.9762	6	Oppo
HU	2016	1	140	1	1	Emerging	79.2594	13090.5	120.99	6	Huawei
HU	2017	1	49	1	1	Emerging	76.7505	14605.9	185.186	6	Xiaomi
HU	2018	1	42	1	1	Emerging	76.0744	16410.2	162.597	6	Oppo
HU	2019	1	14	1	1	Emerging	80.3717	16729.8	147.49	6	Huawei
ID	2012	1	9	0	0	Emerging	14.52	3694.35	132.383	13	Xiaomi
ID	2013	1	25	0	0	Emerging	14.94	3623.91	145.256	13	Oppo
ID	2014	1	29	0	1	Emerging	17.14	3491.62	143.766	13	Huawei
ID	2015	1	23	1	1	Emerging	22.0627	3331.7	142.275	13	Xiaomi
ID	2016	1	59	1	1	Emerging	25.4474	3562.85	135.637	13	Oppo
ID	2017	1	71	1	1	Emerging	32.3358	3837.65	125.39	13	Huawei
ID	2018	1	70	1	1	Emerging	39.9046	3893.85	168.81	13	Xiaomi
ID	2019	1	14	1	1	Emerging	47.6906	4135.57	128.99	13	Oppo
IE	2012	0	123	0	0	Developed	76.92	48917.9	194.49	6	Huawei
IE	2013	0	76	0	0	Developed	78.2477	51590.2	115.71	6	Xiaomi
IE	2014	0	42	0	1	Developed	83.4917	55493	199.435	6	Oppo
IE	2015	0	35	0	1	Developed	83.4948	61995.4	191.374	6	Huawei
IE	2016	0	21	0	1	Developed	86.7807	63197.1	129.157	6	Xiaomi
IE	2017	0	84	0	1	Developed	84.114	69822.3	180.893	6	Oppo
IE	2018	0	53	0	1	Developed	84.5223	78621.2	171.674	6	Huawei
IE	2019	0	14	0	1	Developed	84.5223	78779	234.49	6	Xiaomi
IN	2012	1	20	0	0	Emerging	12.5801	1443.88	249.283	13	Oppo
IN	2013	1	44	0	0	Emerging	15.1	1449.61	276.082	13	Huawei
IN	2014	1	83	0	1	Emerging	21	1573.88	264.737	13	Xiaomi
IN	2015	1	58	1	1	Emerging	17	1605.61	269.994	13	Oppo
IN	2016	1	28	1	1	Emerging	22	1732.56	371.445	13	Huawei
IN	2017	1	112	1	1	Emerging	32	1981.65	232.676	13	Xiaomi
IN	2018	1	14	1	1	Emerging	20.0813	2005.86	174.63	13	Oppo
IN	2019	1	49	1	1	Emerging	20.0813	2099.6	362.769	13	Huawei
IS	2012	0	48	0	0	Developed	96.2098	45910	260	9	Xiaomi
IS	2013	0	58	0	0	Developed	96.5468	49522.2	157.231	9	Oppo
IS	2014	0	20	0	1	Developed	98.16	54241.9	516.49	9	Huawei
IS	2015	0	51	0	1	Developed	98.2	52564.4	555.749	9	Xiaomi
IS	2016	0	10	0	1	Developed	98.24	61466.8	503.975	9	Oppo
IS	2017	0	11	0	1	Developed	98.2552	71310.9	611.4	9	Huawei
IS	2018	0	52	0	1	Developed	99.011	72968.7	232.99	9	Xiaomi
IS	2019	0	60	0	1	Developed	99.011	67084.1	178.47	9	Oppo
IT	2012	1	42	0	0	Developed	55.83	35053.5	194.49	6	Huawei
IT	2013	1	43	0	0	Developed	58.4593	35550	192.49	6	Xiaomi
IT	2014	1	49	0	1	Developed	55.6385	35518.4	279.784	6	Oppo
IT	2015	1	35	0	0	Developed	58.1417	30230.2	215.774	6	Huawei
IT	2016	1	21	0	0	Developed	61.3243	30939.7	306.89	6	Xiaomi
IT	2017	1	114	0	0	Developed	63.0773	32406.7	331.526	6	Oppo
IT	2018	1	84	0	0	Developed	74.3872	34615.8	157.59	6	Huawei
IT	2019	1	35	1	1	Developed	74.3872	33225.6	175.99	6	Xiaomi
JO	2012	0	18	0	0	Developing	37	3909.91	182.74	7	Oppo
JO	2013	0	69	0	0	Developing	41.4	4043.75	104.972	7	Huawei
JO	2014	0	98	0	1	Developing	46.2	4130.88	162.176	7	Xiaomi
JO	2015	0	28	0	1	Developing	60.1144	4164.11	143.025	7	Oppo
JO	2016	0	60	0	1	Developing	62.3022	4176.59	123.874	7	Huawei
JO	2017	0	30	0	1	Developing	66.7903	4234.4	151.823	7	Xiaomi
JO	2018	0	200	0	1	Developing	74.8584	4312.18	141.501	7	Oppo
JO	2019	0	91	0	1	Developing	81.3033	4405.49	278	7	Huawei
JP	2012	0	75	0	0	Developed	79.4964	48603.5	168.122	4	Xiaomi
JP	2013	0	22	0	0	Developed	88.2194	40454.4	194.49	4	Oppo
JP	2014	0	60	0	1	Developed	89.1068	38109.4	207.801	4	Huawei
JP	2015	0	20	0	1	Developed	91.058	34524.5	380.93	4	Xiaomi
JP	2016	0	164	0	1	Developed	93.1827	38761.8	168.81	4	Oppo
JP	2017	0	28	0	1	Developed	91.7265	38386.5	212.714	4	Huawei
JP	2018	0	62	0	1	Developed	91.2816	39159.4	176.599	4	Xiaomi
JP	2019	0	15	0	1	Developed	10.5	40246.9	234.99	4	Oppo
KE	2012	0	86	0	0	Developing	13	1136.87	149.581	3	Huawei
KE	2013	0	48	0	0	Developing	16.5	1210.39	160.719	3	Xiaomi
KE	2014	0	4	0	1	Developing	16.5879	1315.8	147.619	3	Oppo
KE	2015	0	51	0	1	Developing	16.6	1336.88	134.518	3	Huawei
KE	2016	0	41	0	1	Developing	17.8271	1410.53	232.99	3	Xiaomi
KE	2017	0	22	0	1	Developing	19.0293	1572.34	219.889	3	Oppo
KE	2018	0	11	0	1	Developing	22.5651	1707.99	185.094	3	Huawei
KE	2019	0	18	0	1	Developing	22.5651	1816.55	220.094	3	Xiaomi
KG	2012	1	12	0	0	Developing	19.8	1177.97	231.175	2	Oppo
KG	2013	1	20	0	0	Developing	23	1282.44	211.153	2	Huawei
KG	2014	1	45	0	1	Developing	28.3	1279.77	228.99	2	Xiaomi
KG	2015	1	91	1	1	Developing	31.6	1121.08	246.827	2	Oppo
KG	2016	1	39	1	1	Developing	37	1120.67	122.99	2	Huawei
KG	2017	1	33	1	1	Developing	38.199	1242.77	186.92	2	Xiaomi
KG	2018	1	35	1	1	Developing	38.199	1308.14	130.99	2	Oppo
KG	2019	1	40	1	1	Developing	38.199	1309.53	108.3	2	Huawei
KH	2012	1	11	0	0	Developing	4.94	950.88	101.238	13	Xiaomi
KH	2013	1	61	0	0	Developing	6.8	1013.42	172.511	13	Oppo
KH	2014	1	12	0	1	Developing	14	1093.5	151.325	13	Huawei
KH	2015	1	28	1	1	Developing	6.43319	1162.9	293.715	13	Xiaomi
KH	2016	1	10	1	1	Developing	32.3985	1269.59	318.759	13	Oppo
KH	2017	1	59	1	1	Developing	32.9003	1385.26	130.99	13	Huawei
KH	2018	1	10	1	1	Developing	40.546	1512.13	293.89	13	Xiaomi
KH	2019	1	10	1	1	Developing	40.546	1643.12	316.187	13	Oppo
KR	2012	0	11	0	0	Developed	84.07	25466.8	335	2	Huawei
KR	2013	0	71	0	0	Developed	84.77	27182.7	163.157	2	Xiaomi
KR	2014	0	12	0	1	Developed	87.5568	29249.6	214.213	2	Oppo
KR	2015	0	61	0	1	Developed	89.8963	28732.2	412.8	2	Huawei
KR	2016	0	23	0	1	Developed	92.843	29288.9	542.19	2	Xiaomi
KR	2017	0	27	0	1	Developed	95.0694	31616.8	246.386	2	Oppo
KR	2018	0	15	0	1	Developed	96.0229	33422.9	152.218	2	Huawei
KR	2019	0	10	0	1	Developed	96.1576	31846.2	258.05	2	Xiaomi
LK	2012	1	12	0	0	Developing	18.2854	3350.52	230.55	13	Oppo
LK	2013	1	19	0	0	Developing	21.9	3610.29	212.263	13	Huawei
LK	2014	1	10	0	1	Developing	25.8	3819.25	187.834	13	Xiaomi
LK	2015	1	42	1	1	Developing	12.1	3843.78	161.87	13	Oppo
LK	2016	1	42	1	1	Developing	16.4	3886.29	141.84	13	Huawei
LK	2017	1	130	1	1	Developing	34.1133	4077.04	144.35	13	Xiaomi
LK	2018	1	12	1	1	Developing	34.1133	4080.57	121.353	13	Oppo
LK	2019	1	15	1	1	Developing	34.1133	3853.08	212.263	13	Huawei
LT	2012	1	28	0	0	Developing	67.23	14373.1	194.49	6	Xiaomi
LT	2013	1	17	0	0	Developing	68.4529	15726.6	192.49	6	Oppo
LT	2014	1	70	0	1	Developing	72.13	16565	273.733	6	Huawei
LT	2015	1	43	1	1	Developing	71.3781	14258.2	212.263	6	Xiaomi
LT	2016	1	42	1	1	Developing	74.3766	14998.1	142.032	6	Oppo
LT	2017	1	97	1	1	Developing	77.6153	16885.4	201.252	6	Huawei
LT	2018	1	43	1	1	Developing	79.7226	19176.2	159.544	6	Xiaomi
LT	2019	1	56	1	1	Developing	81.5819	19550.7	183.303	6	Oppo
LU	2012	0	9	0	0	Developed	91.9499	106749	163.417	6	Huawei
LU	2013	0	7	0	0	Developed	93.7765	113625	192.49	6	Xiaomi
LU	2014	0	6	0	1	Developed	94.67	118824	194.426	6	Oppo
LU	2015	0	5	0	1	Developed	96.3767	101376	202.321	6	Huawei
LU	2016	0	7	0	1	Developed	98.1367	104278	210.217	6	Xiaomi
LU	2017	0	7	0	1	Developed	97.363	107627	131.49	6	Oppo
LU	2018	0	10	0	1	Developed	97.0613	116654	139.385	6	Huawei
LU	2019	0	17	0	1	Developed	97.0613	114685	121.294	6	Xiaomi
LV	2012	0	14	0	0	Developing	73.1199	13926.3	194.49	6	Oppo
LV	2013	0	23	0	0	Developing	75.2344	15120.8	189.392	6	Huawei
LV	2014	0	14	0	1	Developing	75.83	15713.5	228.99	6	Xiaomi
LV	2015	0	11	0	1	Developing	79.2006	13774.6	168.81	6	Oppo
LV	2016	0	9	0	1	Developing	80.7212	14315.8	108.63	6	Huawei
LV	2017	0	84	0	1	Developing	80.1141	15682.2	257.23	6	Xiaomi
LV	2018	0	29	0	1	Developing	83.5772	17858.3	230.309	6	Oppo
LV	2019	0	14	0	1	Developing	86.1355	17819.3	182.49	6	Huawei
MA	2012	0	6	0	0	Developing	55.4161	2912.66	210.07	8	Xiaomi
MA	2013	0	24	0	0	Developing	56	3121.68	209.581	8	Oppo
MA	2014	0	45	0	1	Developing	56.8	3171.7	185.102	8	Huawei
MA	2015	0	9	0	1	Developing	57.08	2875.26	412.8	8	Xiaomi
MA	2016	0	51	0	1	Developing	58.2712	2896.72	472.38	8	Oppo
MA	2017	0	36	0	1	Developing	61.7622	3036.33	143.49	8	Huawei
MA	2018	0	45	0	1	Developing	64.8039	3222.2	143.046	8	Xiaomi
MA	2019	0	18	0	1	Developing	74.3763	3204.1	185	8	Oppo
MD	2012	1	14	0	0	Developing	43.37	3045.74	194.49	5	Huawei
MD	2013	1	31	0	0	Developing	60	3322.04	261.157	5	Xiaomi
MD	2014	1	20	0	1	Developing	67	3328.8	210.001	5	Oppo
MD	2015	1	67	1	1	Developing	69	2732.46	158.181	5	Huawei
MD	2016	1	42	1	1	Developing	71	2880.44	158.247	5	Xiaomi
MD	2017	1	183	1	1	Developing	76.1245	3509.69	173.898	5	Oppo
MD	2018	1	74	1	1	Developing	76.1245	4230.36	154.115	5	Huawei
MD	2019	1	8	1	1	Developing	76.1245	4494.02	185.115	5	Xiaomi
MK	2012	0	11	0	0	Developing	58	4698.14	182.26	5	Oppo
MK	2013	0	12	0	0	Developing	66	5210.68	187.869	5	Huawei
MK	2014	0	39	0	1	Developing	70	5468.48	193.477	5	Xiaomi
MK	2015	0	56	0	1	Developing	74.0018	4840.27	174.63	5	Oppo
MK	2016	0	11	0	1	Developing	74.0018	5129.16	155.783	5	Huawei
MK	2017	0	40	0	1	Developing	82.0058	5430.87	229.24	5	Xiaomi
MK	2018	0	17	0	1	Developing	82.0058	6088.97	128.99	5	Oppo
MK	2019	0	81	0	1	Developing	16.4	6022.22	156.295	5	Huawei
MN	2012	1	47	0	0	Developing	17.7	4351.89	98.5633	2	Xiaomi
MN	2013	1	16	0	0	Developing	19.9424	4366.08	62.0908	2	Oppo
MN	2014	1	30	0	1	Developing	22.5	4158.53	169.88	2	Huawei
MN	2015	1	17	1	1	Developing	22.2658	3660.15	181.495	2	Xiaomi
MN	2016	1	14	1	1	Developing	23.7143	3660.15	217.153	2	Oppo
MN	2017	1	16	1	1	Developing	47.13	3669.42	252.811	2	Huawei
MN	2018	1	61	1	1	Developing	51.08	4134.99	209.955	2	Xiaomi
MN	2019	1	14	1	1	Developing	51.08	4339.84	219.442	2	Oppo
MX	2012	0	12	0	0	Emerging	39.75	10241.7	194.49	1	Huawei
MX	2013	0	18	0	0	Emerging	43.46	10725.2	192.497	1	Xiaomi
MX	2014	0	43	0	1	Emerging	44.39	10928.9	220.128	1	Oppo
MX	2015	0	14	0	1	Emerging	57.431	9616.65	282.741	1	Huawei
MX	2016	0	10	0	1	Emerging	59.5404	8744.52	212.479	1	Xiaomi
MX	2017	0	85	0	1	Emerging	63.8522	9287.85	332.067	1	Oppo
MX	2018	0	67	0	1	Emerging	65.7726	9686.51	175.546	1	Huawei
MX	2019	0	14	0	1	Emerging	70.0699	9946.03	224.133	1	Xiaomi
MY	2012	1	25	0	0	Emerging	39.75	10817.4	199.148	13	Oppo
MY	2013	1	20	0	0	Emerging	43.46	10970.1	183.734	13	Huawei
MY	2014	1	25	0	1	Emerging	44.39	11319.1	168.319	13	Xiaomi
MY	2015	1	42	1	1	Emerging	57.431	9955.24	208.917	13	Oppo
MY	2016	1	14	1	1	Emerging	59.5404	9817.74	611.4	13	Huawei
MY	2017	1	28	1	1	Emerging	63.8522	10259.2	188.28	13	Xiaomi
MY	2018	1	43	1	1	Emerging	65.7726	11377.5	315.562	13	Oppo
MY	2019	1	15	1	1	Emerging	70.0699	11414.2	305.244	13	Huawei
NG	2012	1	18	0	0	Developing	16.1	2723.82	294.926	14	Xiaomi
NG	2013	1	15	0	0	Developing	19.1	2961.55	192.49	14	Oppo
NG	2014	1	195	0	1	Developing	21	3098.99	174.427	14	Huawei
NG	2015	1	45	1	1	Developing	36	2687.48	385.288	14	Xiaomi
NG	2016	1	60	1	1	Developing	25.67	2176	136.79	14	Oppo
NG	2017	1	196	1	1	Developing	7.46944	1968.56	200.914	14	Huawei
NG	2018	1	45	1	1	Developing	7.46944	2027.78	164.657	14	Xiaomi
NG	2019	1	21	1	1	Developing	7.46944	2229.86	151.241	14	Oppo
NL	2012	0	21	0	0	Developed	92.86	50073	194.49	6	Huawei
NL	2013	0	70	0	0	Developed	93.9564	52184.1	192.49	6	Xiaomi
NL	2014	0	168	0	1	Developed	91.6667	52830.2	226.527	6	Oppo
NL	2015	0	28	0	1	Developed	91.7241	45175.2	234.173	6	Huawei
NL	2016	0	46	0	1	Developed	90.411	46007.9	207.515	6	Xiaomi
NL	2017	0	178	0	1	Developed	93.1973	48675.2	256.195	6	Oppo
NL	2018	0	56	0	1	Developed	92.5676	53044.5	215.895	6	Huawei
NL	2019	0	54	0	1	Developed	93.2886	52295	210.99	6	Xiaomi
NO	2012	0	25	0	0	Developed	94.65	101524	182.488	5	Oppo
NO	2013	0	17	0	0	Developed	95.0534	102913	181.521	5	Huawei
NO	2014	0	20	0	1	Developed	96.3	97019.2	199.435	5	Xiaomi
NO	2015	0	38	0	1	Developed	96.8103	74355.5	241.26	5	Oppo
NO	2016	0	24	0	1	Developed	97.2982	70459.2	132.131	5	Huawei
NO	2017	0	124	0	1	Developed	96.3576	75496.8	188.063	5	Xiaomi
NO	2018	0	85	0	1	Developed	96.4917	81734.5	156.005	5	Oppo
NO	2019	0	41	0	1	Developed	98	75419.6	181.365	5	Huawei
NZ	2012	0	39	0	0	Developed	81.6445	39982.8	188.615	10	Xiaomi
NZ	2013	0	15	0	0	Developed	82.78	42963	207.938	10	Oppo
NZ	2014	0	77	0	1	Developed	85.5	44486.2	244.729	10	Huawei
NZ	2015	0	22	0	1	Developed	88.2229	38501.2	151.278	10	Xiaomi
NZ	2016	0	33	0	1	Developed	88.4702	39927.8	288.543	10	Oppo
NZ	2017	0	107	0	1	Developed	90.8111	42674.1	209.181	10	Huawei
NZ	2018	0	71	0	1	Developed	90.8111	42427.6	154.934	10	Xiaomi
NZ	2019	0	22	0	1	Developed	90.8111	41557.8	171.49	10	Oppo
PE	2012	0	36	0	0	Emerging	38.2	6528.97	147.49	11	Huawei
PE	2013	0	24	0	0	Emerging	39.2	6756.75	192.49	11	Xiaomi
PE	2014	0	144	0	1	Emerging	40.2	6672.88	298.102	11	Oppo
PE	2015	0	72	0	1	Emerging	40.8526	6229.1	214.325	11	Huawei
PE	2016	0	24	0	1	Emerging	45.4617	6205	120.99	11	Xiaomi
PE	2017	0	192	0	1	Emerging	50.4504	6710.51	180.543	11	Oppo
PE	2018	0	123	0	1	Emerging	55.0543	6941.24	167.944	11	Huawei
PE	2019	0	108	0	1	Emerging	59.9505	6977.7	156.379	11	Xiaomi
PH	2012	1	15	0	0	Emerging	36.2351	2694.31	156.379	13	Oppo
PH	2013	1	6	0	0	Emerging	48.099	2871.43	156.379	13	Huawei
PH	2014	1	28	0	1	Emerging	49.6	2959.65	169.88	13	Xiaomi
PH	2015	1	48	1	1	Emerging	36	3001.04	169.88	13	Oppo
PH	2016	1	16	1	1	Emerging	55.5	3073.65	173.93	13	Huawei
PH	2017	1	28	1	1	Emerging	60.0548	3123.23	349.44	13	Xiaomi
PH	2018	1	5	1	1	Emerging	50.7874	3252.09	247.921	13	Oppo
PH	2019	1	21	1	1	Emerging	43.0266	3485.08	235.99	13	Huawei
PK	2012	1	8	0	0	Emerging	9.96	1198.11	297.296	13	Xiaomi
PK	2013	1	20	0	0	Emerging	10.9	1208.9	317.917	13	Oppo
PK	2014	1	18	0	1	Emerging	12	1251.16	342.604	13	Huawei
PK	2015	1	11	1	1	Emerging	12.9933	1356.67	367.291	13	Xiaomi
PK	2016	1	28	1	1	Emerging	14	1368.45	136.79	13	Oppo
PK	2017	1	6	1	1	Emerging	12.3854	1464.99	159.444	13	Huawei
PK	2018	1	8	1	1	Emerging	17.1051	1482.31	113.761	13	Xiaomi
PK	2019	1	14	1	1	Emerging	17.602	1284.7	128.99	13	Oppo
PL	2012	1	58	0	0	Developed	17.0709	13097.3	194.49	6	Huawei
PL	2013	1	29	0	0	Developed	62.31	13696.5	172.179	6	Xiaomi
PL	2014	1	127	0	1	Developed	62.8492	14271.3	235.586	6	Oppo
PL	2015	1	49	1	1	Developed	66.6	12578.5	249.456	6	Huawei
PL	2016	1	28	1	1	Developed	67.997	12447.4	144.365	6	Xiaomi
PL	2017	1	39	1	1	Developed	73.3007	13864.7	184.784	6	Oppo
PL	2018	1	132	1	1	Developed	75.9854	15468.5	171.342	6	Huawei
PL	2019	1	587	1	1	Developed	77.5417	15694.7	191.616	6	Xiaomi
PT	2012	0	14	0	0	Developed	84.5165	20564.9	189.413	6	Oppo
PT	2013	0	26	0	0	Developed	60.34	21647	184.812	6	Huawei
PT	2014	0	101	0	1	Developed	62.0956	22074.3	187.624	6	Xiaomi
PT	2015	0	87	0	1	Developed	64.59	19242.4	162.47	6	Oppo
PT	2016	0	76	0	1	Developed	68.6329	19978.4	182.515	6	Huawei
PT	2017	0	200	0	1	Developed	70.4236	21490.4	194.133	6	Xiaomi
PT	2018	0	395	0	1	Developed	73.7912	23562.6	169.948	6	Oppo
PT	2019	0	124	0	1	Developed	74.661	23214	171.573	6	Huawei
RO	2012	1	88	0	0	Developed	75.3464	8507.1	155.992	6	Xiaomi
RO	2013	1	79	0	0	Emerging	45.88	9547.85	192.49	6	Oppo
RO	2014	1	140	0	1	Emerging	49.7645	10043.7	516.49	6	Huawei
RO	2015	1	42	1	1	Emerging	54.08	8969.15	293.715	6	Xiaomi
RO	2016	1	16	1	1	Emerging	55.7632	9548.59	435.457	6	Oppo
RO	2017	1	48	1	1	Emerging	59.504	10807.8	240.433	6	Huawei
RO	2018	1	43	1	1	Emerging	63.7473	12399.9	183.315	6	Xiaomi
RO	2019	1	14	1	1	Emerging	63.7473	12913.1	215.24	6	Oppo
RU	2012	1	273	0	0	Emerging	63.8	15420.9	190.486	5	Huawei
RU	2013	1	150	0	0	Emerging	67.97	15974.6	185.962	5	Xiaomi
RU	2014	1	685	0	1	Emerging	70.52	14095.6	190.046	5	Oppo
RU	2015	1	325	1	1	Emerging	70.0992	9313.01	191.287	5	Huawei
RU	2016	1	678	1	1	Emerging	73.0914	8704.9	154.451	5	Xiaomi
RU	2017	1	3262	1	1	Emerging	76.0081	10720.3	188.718	5	Oppo
RU	2018	1	3147	1	1	Emerging	80.8647	11370.8	161.734	5	Huawei
RU	2019	1	604	1	1	Emerging	82.6422	11585	186.008	5	Xiaomi
SE	2012	0	79	0	0	Developed	93.18	58037.8	194.49	6	Oppo
SE	2013	0	11	0	0	Developed	94.7836	61126.9	193.135	6	Huawei
SE	2014	0	28	0	1	Developed	92.52	60020.4	300.865	6	Xiaomi
SE	2015	0	14	0	1	Developed	90.6102	51545.5	216.49	6	Oppo
SE	2016	0	75	0	1	Developed	89.6509	51965.2	120.99	6	Huawei
SE	2017	0	69	0	1	Developed	93.0063	53791.5	438.112	6	Xiaomi
SE	2018	0	45	0	1	Developed	93.0063	54589.1	215.537	6	Oppo
SE	2019	0	36	0	1	Developed	94.4934	51648	162.448	6	Huawei
SG	2012	1	27	0	0	Developed	72	55546.5	109.36	4	Xiaomi
SG	2013	1	32	0	0	Developed	80.9021	56967.4	56.2717	4	Oppo
SG	2014	1	52	0	1	Developed	79.0292	57562.5	169.88	4	Huawei
SG	2015	1	110	1	1	Developed	79.013	55646.6	174.63	4	Xiaomi
SG	2016	1	10	1	1	Developed	84.4523	56828.3	422.195	4	Oppo
SG	2017	1	10	1	1	Developed	84.4523	60913.7	383.445	4	Huawei
SG	2018	1	50	1	1	Developed	88.1656	66188.8	174.63	4	Xiaomi
SG	2019	1	61	1	1	Developing	88.9493	65233.3	79.1917	4	Oppo
SK	2012	0	7	0	0	Developing	76.71	17481.9	194.49	6	Huawei
SK	2013	0	5	0	0	Developing	77.8826	18260	176.264	6	Xiaomi
SK	2014	0	15	0	1	Developing	79.98	18674.3	178.38	6	Oppo
SK	2015	0	22	0	1	Developing	77.6347	16311	157.49	6	Huawei
SK	2016	0	7	0	1	Developing	80.4759	16508.7	133.24	6	Xiaomi
SK	2017	0	42	0	1	Developing	81.6257	17556.6	236.235	6	Oppo
SK	2018	0	35	0	1	Developing	80.4489	19406.3	143.246	6	Huawei
SK	2019	0	31	0	1	Developing	82.8537	19266	178.115	6	Xiaomi
SRB	2012	0	35	0	0	Developing	48.1	6015.95	194.49	5	Oppo
SRB	2013	0	51	0	0	Developing	53.4504	6755.07	178.924	5	Huawei
SRB	2014	0	51	0	1	Developing	62.0751	6600.06	184.652	5	Xiaomi
SRB	2015	0	34	0	1	Developing	65.317	5588.98	129.098	5	Oppo
SRB	2016	0	10	0	1	Developing	67.0568	5765.2	129.098	5	Huawei
SRB	2017	0	131	0	1	Developing	70.3308	6292.54	206.93	5	Xiaomi
SRB	2018	0	59	0	1	Developing	73.3607	7252.4	169.973	5	Oppo
SRB	2019	0	73	0	1	Developing	77.4168	7411.56	146.841	5	Huawei
TH	2012	1	10	0	0	Emerging	26.46	5860.58	114.492	13	Xiaomi
TH	2013	1	25	0	0	Emerging	28.94	6168.26	84.4473	13	Oppo
TH	2014	1	242	0	1	Emerging	34.89	5951.88	150.756	13	Huawei
TH	2015	1	34	1	1	Emerging	39.3161	5840.05	140.882	13	Xiaomi
TH	2016	1	91	1	1	Emerging	47.505	5994.23	191.446	13	Oppo
TH	2017	1	157	1	1	Emerging	52.8919	6592.91	312.013	13	Huawei
TH	2018	1	308	1	1	Emerging	56.8175	7295.48	148.795	13	Xiaomi
TH	2019	1	71	1	1	Emerging	66.6524	7806.74	229.803	13	Oppo
TJ	2012	1	19	0	0	Developing	14.51	969.296	147.993	2	Huawei
TJ	2013	1	135	0	0	Developing	16	1048.23	131.185	2	Xiaomi
TJ	2014	1	6	0	1	Developing	17.49	1104.17	114.377	2	Oppo
TJ	2015	1	97	1	1	Developing	18.98	929.096	162.593	2	Huawei
TJ	2016	1	135	1	1	Developing	20.47	802.518	210.808	2	Xiaomi
TJ	2017	1	214	1	1	Developing	20.47	806.042	182.578	2	Oppo
TJ	2018	1	84	1	1	Developing	21.96	826.622	161.31	2	Huawei
TJ	2019	1	19	1	1	Developing	23.45	870.788	128.99	2	Xiaomi
TR	2012	0	51	0	0	Developed	45.13	11795.3	128.349	5	Oppo
TR	2013	0	67	0	0	Developed	46.25	12614.5	116.141	5	Huawei
TR	2014	0	17	0	1	Developed	51.04	12157.3	103.933	5	Xiaomi
TR	2015	0	53	0	1	Developed	53.745	11006.2	174.63	5	Oppo
TR	2017	0	11	0	1	Developed	58.3477	10591.5	405.89	5	Huawei
TR	2016	0	12	0	1	Developed	64.6846	10895.3	637.15	5	Xiaomi
TR	2018	0	71	0	1	Developed	71.0428	9455.59	130.99	5	Oppo
TR	2019	0	34	0	1	Developed	73.9767	9126.56	128.99	5	Huawei
UA	2012	1	27	0	0	Emerging	35.27	3855.42	180.564	5	Xiaomi
UA	2013	1	56	0	0	Emerging	40.9541	4029.71	128.519	5	Oppo
UA	2014	1	71	0	1	Emerging	46.236	3104.64	193.498	5	Huawei
UA	2015	1	202	1	1	Emerging	48.8846	2124.66	166.096	5	Xiaomi
UA	2016	1	285	1	1	Emerging	53.001	2187.73	139.564	5	Oppo
UA	2017	1	1451	1	1	Emerging	58.8895	2640.68	158.718	5	Huawei
UA	2018	1	1513	1	1	Emerging	62.5532	3096.82	164.833	5	Xiaomi
UA	2019	1	60	1	1	Emerging	62.5532	3659.03	153.432	5	Oppo
US	2012	0	19	0	0	Developed	74.7	51610.6	162.332	9	Huawei
US	2013	0	40	0	0	Developed	71.4	53117.7	134.905	9	Xiaomi
US	2014	0	301	0	1	Developed	73	55064.7	250.733	9	Oppo
US	2015	0	106	0	1	Developed	74.5542	56839.4	162.877	9	Huawei
US	2016	0	110	0	1	Developed	85.5444	57951.6	445.423	9	Xiaomi
US	2017	0	632	0	1	Developed	87.2749	60062.2	290.18	9	Oppo
US	2018	0	184	0	1	Developed	88.4989	62996.5	179.979	9	Huawei
US	2019	0	89	0	1	Developed	88.4989	65297.5	192.422	9	Xiaomi
VN	2012	1	12	0	0	Developing	36.8	1735.14	194.49	13	Oppo
VN	2013	1	27	0	0	Developing	38.5	1886.67	145.611	13	Huawei
VN	2014	1	28	0	1	Developing	41	2030.26	516.49	13	Xiaomi
VN	2015	1	85	1	1	Developing	45	2085.1	155.49	13	Oppo
VN	2016	1	63	1	1	Developing	53	2192.21	135.235	13	Huawei
VN	2017	1	106	1	1	Developing	58.14	2365.62	143.838	13	Xiaomi
VN	2018	1	33	1	1	Developing	69.8479	2566.6	143.715	13	Oppo
VN	2019	1	24	1	1	Developing	68.7	2715.28	157.636	13	Huawei
ZA	2012	0	10	0	0	Emerging	41	7501.66	162.194	12	Xiaomi
ZA	2013	0	29	0	0	Emerging	46.5	6832.73	168.839	12	Oppo
ZA	2014	0	52	0	0	Emerging	49	6433.4	199.435	12	Huawei
ZA	2015	0	13	0	1	Emerging	51.9191	5734.63	412.8	12	Xiaomi
ZA	2016	0	23	0	1	Emerging	54	5272.54	626.165	12	Oppo
ZA	2017	0	37	0	1	Emerging	56.1674	6131.48	300.043	12	Huawei
ZA	2018	0	59	0	1	Emerging	58.2771	6372.61	497.39	12	Xiaomi
ZA	2019	0	13	0	1	Emerging	61.8614	6001.4	232.99	12	Oppo
